# Supplementary material for: Artificial intelligence in human resource development: An umbrella review protocol
Source: PLoS One. 2024 Sep 9;19(9):e0310125. doi: 10.1371/journal.pone.0310125 (PMC11383213; doi:10.1371/journal.pone.0310125)
Supplement: S3 File — *Note: All supplementary files are available in an open-access repository: https://osf.io/af6d7/. (XLSX) [file pone.0310125.s003.xlsx]

## Sheet: Keyword-SearchTerm Matching
id	VosViewer_keyword	matched	Final Search Term	occurrences	total.link.strength	DB
32	ai	yes	"AI"	25	119	WOScc
57	algorithm	yes	algorithm*	5	11	WOScc
60	algorithmic management	yes	algorithm*	5	23	WOScc
61	algorithms	yes	algorithm*	8	38	WOScc
76	artificial intelligence	yes	"artificial intelligen*"	153	566	WOScc
77	artificial intelligence (ai)	yes	"artificial intelligen*"	18	70	WOScc
94	artificial-intelligence	yes	"artificial-intelligen*"	45	235	WOScc
110	automation	yes	automation	14	82	WOScc
116	active learning	yes	"action learning"	22	196	SCOPUS
207	advanced technology	yes	technolog*	11	90	SCOPUS
312	agricultural robots	yes	robot*	5	43	SCOPUS
324	ai	yes	"AI"	46	288	SCOPUS
325	ai adoption	yes	"AI"	5	7	SCOPUS
330	ai applications	yes	"AI"	7	83	SCOPUS
330	deep learning	yes	"deep learning"	10	25	WOScc
368	ai technologies	yes	"AI"	17	153	SCOPUS
371	digital transformation	yes	"digital transformation"	10	39	WOScc
399	e-hrm	yes	e-hrm	8	40	WOScc
430	employee engagement	yes	engagement	8	25	WOScc
441	algorithm	yes	algorithm*	35	457	SCOPUS
457	engagement	yes	engagement	6	25	WOScc
458	algorithmic management	yes	algorithm*	10	75	SCOPUS
462	algorithmics	yes	algorithm*	10	92	SCOPUS
463	algorithms	yes	algorithm*	48	521	SCOPUS
538	future of work	yes	"future of work*"	7	27	WOScc
586	ant colony optimization algorithms	yes	algorithm*	10	82	SCOPUS
610	hr analytics	yes	"HR analytic*"	11	64	WOScc
630	hrm	yes	"HRM"	16	83	WOScc
647	human resource analytics	yes	"human resource*"	6	27	WOScc
648	human resource development	yes	"human resource*"	8	29	WOScc
655	human resource management	yes	"human resource*"	64	235	WOScc
656	human resource management (hrm)	yes	"human resource*"	7	24	WOScc
664	human resources	yes	"human resource*"	13	56	WOScc
666	human resources management	yes	"human resource*"	10	45	WOScc
669	human-capital analytics	yes	human-capital	6	37	WOScc
677	human-resource management	yes	human-resource*	29	154	WOScc
704	artificial intelligence	yes	"artificial intelligen*"	1616	12110	SCOPUS
705	artificial intelligence (ai)	yes	"artificial intelligen*"	60	392	SCOPUS
712	artificial intelligence agent	yes	"artificial intelligen*"	6	45	SCOPUS
715	artificial intelligence algorithms	yes	"artificial intelligen*"	13	128	SCOPUS
722	industry 4.0	yes	"industry 4.0"	7	36	WOScc
737	artificial intelligence learning	yes	"artificial intelligen*"	6	68	SCOPUS
738	innovation	yes	innovation	21	105	WOScc
752	artificial intelligence research	yes	"artificial intelligen*"	6	47	SCOPUS
754	artificial intelligence systems	yes	"artificial intelligen*"	19	177	SCOPUS
756	artificial intelligence techniques	yes	"artificial intelligen*"	15	112	SCOPUS
757	artificial intelligence technologies	yes	"artificial intelligen*"	85	720	SCOPUS
759	artificial intelligence tools	yes	"artificial intelligen*"	7	67	SCOPUS
770	artificial intelligent	yes	"artificial intelligen*"	9	65	SCOPUS
777	artificial neural network	yes	"neural network*"	18	227	SCOPUS
780	artificial neural networks	yes	"neural network*"	7	61	SCOPUS
801	jobs	yes	job*	6	25	WOScc
809	knowledge	yes	knowledge*	17	99	WOScc
813	knowledge management	yes	knowledge*	8	52	WOScc
831	leadership	yes	leader*	14	64	WOScc
856	augmented reality	yes	"augmented reality"	9	74	SCOPUS
857	machine learning	yes	"machine learning"	29	95	WOScc
942	neural-networks	yes	neural-network*	5	32	WOScc
955	automation	yes	automation	86	874	SCOPUS
979	autonomous agents	yes	"autonomous agent*"	24	237	SCOPUS
990	autonomous mobile robot	yes	robot*	6	50	SCOPUS
1004	organizational performance	yes	"organization* performance"	6	33	WOScc
1021	people analytics	yes	"people analytic*"	5	35	WOScc
1098	bayesian networks	yes	bayesian*	9	74	SCOPUS
1170	robots	yes	robot*	6	20	WOScc
1266	block-chain	yes	block-chain	7	40	SCOPUS
1267	blockchain	yes	blockchain	14	106	SCOPUS
1345	technology	yes	technolog*	33	187	WOScc
1413	business intelligence	yes	"business intelligence"	10	94	SCOPUS
1447	workplace	yes	workplace*	5	23	WOScc
1674	chatbot	yes	chat*	20	139	SCOPUS
1675	chatbots	yes	chat*	28	180	SCOPUS
1676	chatgpt	yes	chat*	7	21	SCOPUS
1755	classification algorithm	yes	algorithm*	6	58	SCOPUS
1862	cloud computing	yes	"cloud computing"	15	141	SCOPUS
1886	cloud-computing	yes	cloud-computing	10	100	SCOPUS
1890	clustering algorithms	yes	algorithm*	9	87	SCOPUS
2178	competitive intelligence	yes	"competitive intelligence"	6	64	SCOPUS
2203	complex networks	yes	"complex network*"	16	176	SCOPUS
2238	computation theory	yes	computation*	23	194	SCOPUS
2262	computational linguistics	yes	computation*	5	43	SCOPUS
2283	computer aided design	yes	computer*	6	60	SCOPUS
2287	computer aided instruction	yes	computer*	15	115	SCOPUS
2291	computer aided software engineering	yes	computer*	5	53	SCOPUS
2293	computer applications	yes	computer*	5	33	SCOPUS
2294	computer architecture	yes	computer*	6	49	SCOPUS
2299	computer circuits	yes	computer*	12	126	SCOPUS
2305	computer games	yes	computer*	10	75	SCOPUS
2309	computer hardware	yes	computer*	5	62	SCOPUS
2314	computer interface	yes	computer*	6	120	SCOPUS
2321	computer networks	yes	computer*	11	114	SCOPUS
2323	computer program	yes	computer*	8	133	SCOPUS
2324	computer programming	yes	computer*	11	89	SCOPUS
2327	computer science	yes	computer*	22	165	SCOPUS
2331	computer simulation	yes	computer*	16	131	SCOPUS
2333	computer software	yes	computer*	23	215	SCOPUS
2336	computer software selection and evaluation	yes	computer*	9	96	SCOPUS
2345	computer vision	yes	computer*	20	197	SCOPUS
2367	computers	yes	computer*	14	108	SCOPUS
2620	convolution neural network	yes	"neural network*"	5	30	SCOPUS
2626	convolutional neural network	yes	"neural network*"	18	235	SCOPUS
2629	convolutional neural networks	yes	"neural network*"	21	202	SCOPUS
2718	corporate social responsibility	yes	"corporate social responsibility"	6	47	SCOPUS
3284	deep learning	yes	"deep learning"	124	1097	SCOPUS
3290	deep neural networks	yes	"neural network*"	24	222	SCOPUS
3614	digital transformation	yes	"digital transformation"	37	289	SCOPUS
3616	digital twin	yes	"digital twin*"	7	76	SCOPUS
3930	e-hrm	yes	e-hrm	5	15	SCOPUS
3934	e-learning	yes	*learn*	48	425	SCOPUS
4303	employee engagement	yes	engagement	15	113	SCOPUS
4312	employee performance	yes	"employee performance"	11	87	SCOPUS
4331	employee training	yes	train*	7	46	SCOPUS
4334	employee turnover	yes	turnover	9	92	SCOPUS
4469	ensemble learning	yes	*learn*	5	34	SCOPUS
4706	evolutionary algorithms	yes	algorithm*	6	54	SCOPUS
4766	expert system	yes	"expert system*"	13	110	SCOPUS
4767	expert systems	yes	"expert system*"	33	321	SCOPUS
4773	explainable artificial intelligence	yes	"artificial intelligen*"	8	60	SCOPUS
4838	face recognition	yes	"face recognition"	18	116	SCOPUS
4847	facial recognition	yes	"facial recognition"	7	54	SCOPUS
5235	future of work	yes	"future of work*"	12	76	SCOPUS
5237	future of works	yes	"future of work*"	5	48	SCOPUS
5279	fuzzy inference	yes	fuzzy*	5	46	SCOPUS
5284	fuzzy logic	yes	fuzzy*	28	247	SCOPUS
5314	fuzzy set theory	yes	fuzzy*	5	48	SCOPUS
5315	fuzzy sets	yes	fuzzy*	6	59	SCOPUS
5316	fuzzy systems	yes	fuzzy*	5	31	SCOPUS
5408	genetic algorithm	yes	algorithm*	12	119	SCOPUS
5411	genetic algorithms	yes	algorithm*	31	282	SCOPUS
5815	heuristic algorithms	yes	algorithm*	12	86	SCOPUS
5972	hr	yes	"HR"	8	49	SCOPUS
5976	hr analytic	yes	"HR analytic*"	5	56	SCOPUS
5977	hr analytics	yes	"HR analytic*"	16	90	SCOPUS
6011	hrd	yes	"HRD"	5	24	SCOPUS
6016	hrm	yes	"HRM"	17	103	SCOPUS
6051	human capital	yes	"human capital"	7	38	SCOPUS
6067	human computer interaction	yes	"human computer interaction"	38	319	SCOPUS
6103	human machine interaction	yes	"human machine interaction"	5	42	SCOPUS
6126	human resource	yes	"human resource*"	40	274	SCOPUS
6130	human resource analytics	yes	"human resource*"	8	62	SCOPUS
6139	human resource development	yes	"human resource*"	16	100	SCOPUS
6151	human resource information systems	yes	"human resource*"	8	64	SCOPUS
6153	human resource is	yes	"human resource*"	12	107	SCOPUS
6155	human resource management	yes	"human resource*"	1136	9416	SCOPUS
6156	human resource management (hrm)	yes	"human resource*"	7	26	SCOPUS
6164	human resource management practices	yes	"human resource*"	9	80	SCOPUS
6166	human resource management system	yes	"human resource*"	6	49	SCOPUS
6168	human resource management systems	yes	"human resource*"	17	201	SCOPUS
6177	human resource practices	yes	"human resource*"	5	43	SCOPUS
6183	human resource strategy	yes	"human resource*"	6	67	SCOPUS
6186	human resources	yes	"human resource*"	113	860	SCOPUS
6193	human resources development	yes	"human resource*"	10	59	SCOPUS
6196	human resources management	yes	"human resource*"	125	1094	SCOPUS
6208	human robot interaction	yes	"human robot interaction"	5	32	SCOPUS
6247	human-computer interaction	yes	"human-computer interaction*"	5	33	SCOPUS
6387	image recognition	yes	"image recognition"	8	82	SCOPUS
6575	industrial robots	yes	robot*	11	104	SCOPUS
6590	industry 4.0	yes	"industry 4.0"	47	320	SCOPUS
6594	industry 5.0	yes	"industry 5.0"	5	30	SCOPUS
6756	innovation	yes	innovation	27	193	SCOPUS
6914	intelligent agents	yes	"intelligent agent*"	43	305	SCOPUS
6923	intelligent automation	yes	"intelligent automation"	5	42	SCOPUS
6995	intelligent robots	yes	robot*	47	383	SCOPUS
7133	internet of thing (iot)	yes	"internet of thing*"	5	72	SCOPUS
7134	internet of things	yes	"internet of thing*"	89	846	SCOPUS
7135	internet of things (iot)	yes	"internet of thing*"	16	143	SCOPUS
7202	iot	yes	IoT	14	128	SCOPUS
7275	job analysis	yes	job*	11	101	SCOPUS
7295	job satisfaction	yes	job*	13	94	SCOPUS
7373	knowledge acquisition	yes	knowledge*	6	53	SCOPUS
7378	knowledge base	yes	knowledge*	8	84	SCOPUS
7383	knowledge based systems	yes	knowledge*	51	467	SCOPUS
7400	knowledge engineering	yes	knowledge*	9	77	SCOPUS
7410	knowledge management	yes	knowledge*	96	809	SCOPUS
7431	knowledge representation	yes	knowledge*	7	60	SCOPUS
7433	knowledge sharing	yes	knowledge*	5	51	SCOPUS
7437	knowledge transfer	yes	knowledge*	6	61	SCOPUS
7441	knowledge workers	yes	knowledge*	15	134	SCOPUS
7449	knowledge-sharing	yes	knowledge*	10	91	SCOPUS
7508	language processing	yes	"language processing"	6	71	SCOPUS
7571	leadership	yes	leader*	11	100	SCOPUS
7590	learn+	yes	*learn*	6	60	SCOPUS
7592	learning	yes	*learn*	13	132	SCOPUS
7597	learning algorithm	yes	*learn*; algorithm*	5	69	SCOPUS
7598	learning algorithms	yes	*learn*; algorithm*	62	612	SCOPUS
7614	learning experiences	yes	*learn*	5	38	SCOPUS
7619	learning management system	yes	*learn*	5	40	SCOPUS
7621	learning methods	yes	*learn*	5	56	SCOPUS
7622	learning models	yes	*learn*	6	49	SCOPUS
7631	learning process	yes	*learn*	5	32	SCOPUS
7637	learning systems	yes	*learn*	156	1477	SCOPUS
7896	machine learning	yes	"machine learning"	213	1897	SCOPUS
7897	machine learning (ml)	yes	*learn*; "machine Learning"	6	70	SCOPUS
7900	machine learning algorithms	yes	*learn*; "machine Learning"	11	125	SCOPUS
7901	machine learning approaches	yes	*learn*; "machine Learning"	10	103	SCOPUS
7904	machine learning models	yes	*learn*; "machine Learning"	12	133	SCOPUS
7909	machine learning techniques	yes	*learn*; "machine Learning"	22	225	SCOPUS
7918	machine-learning	yes	*learn*	70	766	SCOPUS
8552	mobile robots	yes	robot*	8	65	SCOPUS
9005	natural language processing	yes	"language processing"	31	286	SCOPUS
9007	natural language processing systems	yes	"natural language*"	31	306	SCOPUS
9010	natural languages	yes	"natural language*"	9	92	SCOPUS
9094	neural network	yes	"neural network*"	11	112	SCOPUS
9102	neural networks	yes	"neural network*"	47	442	SCOPUS
9106	neural networks, computer	yes	"neural network*"	5	67	SCOPUS
9108	neural-networks	yes	neural-network*	13	108	SCOPUS
9166	nlp	yes	"NLP"	8	61	SCOPUS
9600	optimization algorithms	yes	algorithm*	10	100	SCOPUS
9677	organizational culture	yes	cultur*	5	47	SCOPUS
9678	organizational cultures	yes	cultur*	5	49	SCOPUS
9681	organizational development	yes	"organization* development"	5	39	SCOPUS
9704	organizational performance	yes	"organization* performance"	8	55	SCOPUS
9887	pattern recognition	yes	"pattern recognition"	14	143	SCOPUS
9922	people analytics	yes	"people analytic*"	7	50	SCOPUS
9948	performance appraisal	yes	"performance appraisal"	16	135	SCOPUS
9951	performance assessment	yes	"performance assessment"	8	71	SCOPUS
10055	personnel training	yes	train*	102	961	SCOPUS
10680	project based learning	yes	*learn*	6	45	SCOPUS
11007	random forest	yes	"random forest*"	8	92	SCOPUS
11012	random forests	yes	"random forest*"	13	159	SCOPUS
11227	reinforcement learning	yes	*learn*	27	233	SCOPUS
11231	reinforcement learnings	yes	*learn*	7	75	SCOPUS
11262	remote monitoring	yes	remote monitoring	7	92	SCOPUS
11267	remote sensing	yes	remote sensing	7	89	SCOPUS
11607	robotic process automation	yes	robot*	7	44	SCOPUS
11617	robotics	yes	robot*	48	378	SCOPUS
11626	robots	yes	robot*	29	219	SCOPUS
12273	skill	yes	*skill*	6	72	SCOPUS
12281	skill sets	yes	*skill*	5	35	SCOPUS
12287	skills	yes	*skill*	7	60	SCOPUS
12475	social robots	yes	robot*	5	37	SCOPUS
12684	speech recognition	yes	"speech recognition"	5	37	SCOPUS
12997	supervised learning	yes	*learn*	12	125	SCOPUS
13000	supervised machine learning	yes	*learn*	7	102	SCOPUS
13035	support vector machines	yes	"SVM"	18	206	SCOPUS
13040	support vectors machine	yes	"support vector* machine*"	5	58	SCOPUS
13324	team communication	yes	team*	5	45	SCOPUS
13330	team coordination	yes	team*	19	137	SCOPUS
13334	team formation	yes	team*	9	65	SCOPUS
13342	team management	yes	team*	8	59	SCOPUS
13343	team members	yes	team*	16	129	SCOPUS
13347	team performance	yes	team*	12	95	SCOPUS
13369	teamwork	yes	team*	15	143	SCOPUS
13411	technological advancement	yes	technolog*	9	92	SCOPUS
13412	technological advances	yes	technolog*	6	53	SCOPUS
13417	technological change	yes	technolog*	7	39	SCOPUS
13418	technological development	yes	technolog*	10	94	SCOPUS
13422	technological innovation	yes	technolog*	5	44	SCOPUS
13437	technology	yes	technolog*	35	341	SCOPUS
13441	technology adoption	yes	technolog*	8	60	SCOPUS
13466	technology transfer	yes	technolog*	16	148	SCOPUS
13468	technology-based	yes	technolog*	5	68	SCOPUS
13540	text mining	yes	"text mining"	7	67	SCOPUS
13542	text processing	yes	"text processing"	11	102	SCOPUS
13743	training	yes	train*	17	169	SCOPUS
13747	training and development	yes	train*	10	93	SCOPUS
13751	training data	yes	train*	8	70	SCOPUS
13783	transfer learning	yes	*learn*	5	66	SCOPUS
14232	virtual assistants	yes	virtual*	5	37	SCOPUS
14247	virtual reality	yes	virtual*	23	250	SCOPUS
14432	wearable sensors	yes	"wearable sensor*"	5	57	SCOPUS
14524	wireless sensor networks	yes	"wireless sensor network*"	7	50	SCOPUS
14614	workforce	yes	workforce	11	131	SCOPUS
14638	workplace	yes	workplace*	12	108	SCOPUS
3	current	excluded		32	285	SCOPUS
8	acceptance	excluded		6	34	WOScc
22	adoption	excluded		13	75	WOScc
29	5g	excluded		5	37	SCOPUS
31	5g mobile communication systems	excluded		8	73	SCOPUS
66	analytics	excluded		10	49	WOScc
69	antecedents	excluded		5	23	WOScc
76	accident prevention	excluded		26	274	SCOPUS
77	accidents	excluded		12	120	SCOPUS
89	accuracy	excluded		5	88	SCOPUS
132	bias	excluded		6	29	WOScc
133	activity recognition	excluded		5	51	SCOPUS
139	big data	excluded		32	195	WOScc
140	big data analytics	excluded		6	33	WOScc
150	adaptive boosting	excluded		5	71	SCOPUS
161	business	excluded		8	38	WOScc
181	capabilities	excluded		5	34	WOScc
184	administrative data processing	excluded		12	159	SCOPUS
191	adoption	excluded		6	35	SCOPUS
192	challenges	excluded		16	99	WOScc
193	adult	excluded		24	341	SCOPUS
197	advanced analytics	excluded		9	102	SCOPUS
239	aged	excluded		5	102	SCOPUS
263	context	excluded		5	24	WOScc
272	agile	excluded		5	56	SCOPUS
276	agile manufacturing systems	excluded		7	66	SCOPUS
289	aging	excluded		5	58	SCOPUS
309	data analytics	excluded		5	22	WOScc
312	data mining	excluded		5	11	WOScc
317	agriculture	excluded		15	142	SCOPUS
321	ahp	excluded		5	38	SCOPUS
326	decision-making	excluded		12	83	WOScc
345	determinants	excluded		5	27	WOScc
372	digitalization	excluded		11	43	WOScc
394	dynamic capabilities	excluded		5	31	WOScc
401	air navigation	excluded		6	49	SCOPUS
409	air traffic control	excluded		6	50	SCOPUS
420	aircraft	excluded		6	65	SCOPUS
424	aircraft detection	excluded		5	51	SCOPUS
446	employees	excluded		8	36	WOScc
452	employment	excluded		8	29	WOScc
478	ethics	excluded		7	38	WOScc
496	ambient intelligence	excluded		10	69	SCOPUS
516	firm performance	excluded		6	44	WOScc
530	analytic hierarchy process	excluded		9	74	SCOPUS
534	framework	excluded		15	92	WOScc
536	analytical hierarchy process	excluded		5	61	SCOPUS
537	future	excluded		31	170	WOScc
564	animals	excluded		6	57	SCOPUS
574	anomaly detection	excluded		8	62	SCOPUS
583	ant colony optimization	excluded		24	186	SCOPUS
584	ant colony optimization (aco)	excluded		7	59	SCOPUS
588	antennas	excluded		11	105	SCOPUS
629	application programs	excluded		34	316	SCOPUS
640	applications	excluded		8	90	SCOPUS
653	aquaculture	excluded		7	50	SCOPUS
659	architectural design	excluded		18	211	SCOPUS
665	architecture	excluded		10	88	SCOPUS
693	article	excluded		94	1242	SCOPUS
697	impact	excluded		23	132	WOScc
699	implementation	excluded		6	37	WOScc
728	information	excluded		9	54	WOScc
736	information-technology	excluded		17	109	WOScc
811	assisted living	excluded		5	41	SCOPUS
843	attention mechanisms	excluded		6	43	SCOPUS
845	literature review	excluded		5	40	WOScc
863	management	excluded		32	146	WOScc
905	metaanalysis	excluded		6	33	WOScc
919	model	excluded		21	95	WOScc
983	opportunities	excluded		8	51	WOScc
990	organization	excluded		9	48	WOScc
996	autonomous vehicles	excluded		5	29	SCOPUS
1005	aviation	excluded		5	58	SCOPUS
1007	organizations	excluded		5	26	WOScc
1032	backpropagation	excluded		6	41	SCOPUS
1034	performance	excluded		28	146	WOScc
1057	bangladesh	excluded		6	61	SCOPUS
1064	pls-sem	excluded		5	30	WOScc
1072	prediction	excluded		7	29	WOScc
1084	procedural justice	excluded		6	36	WOScc
1125	behavioral research	excluded		53	511	SCOPUS
1128	recruitment	excluded		12	53	WOScc
1140	benchmarking	excluded		13	146	SCOPUS
1162	bias	excluded		5	24	SCOPUS
1168	bibliometric	excluded		5	59	SCOPUS
1169	bibliometric analysis	excluded		5	32	SCOPUS
1176	big data	excluded		117	1000	SCOPUS
1181	big data analytics	excluded		6	54	SCOPUS
1181	satisfaction	excluded		5	23	WOScc
1185	science	excluded		8	52	WOScc
1200	selection	excluded		9	39	WOScc
1218	bioinformatics	excluded		6	104	SCOPUS
1247	biometrics	excluded		6	51	SCOPUS
1247	smes	excluded		5	29	WOScc
1305	sustainability	excluded		8	49	WOScc
1315	system	excluded		11	43	WOScc
1318	systematic review	excluded		8	65	WOScc
1320	systems	excluded		14	68	WOScc
1323	talent management	excluded	"talent management"	9	53	WOScc
1353	budget control	excluded		19	156	SCOPUS
1372	building information modelling	excluded		9	97	SCOPUS
1401	business decisions	excluded		6	70	SCOPUS
1401	user acceptance	excluded		10	81	WOScc
1406	business environments	excluded		7	55	SCOPUS
1420	business management	excluded		13	124	SCOPUS
1428	business models	excluded		9	55	SCOPUS
1432	work	excluded		24	141	WOScc
1443	business process	excluded		20	166	SCOPUS
1448	business process management	excluded		9	77	SCOPUS
1456	business processes	excluded		6	28	SCOPUS
1486	c (programming language)	excluded		5	62	SCOPUS
1509	cameras	excluded		10	101	SCOPUS
1588	case based reasoning	excluded		7	65	SCOPUS
1604	case-studies	excluded		17	142	SCOPUS
1669	character recognition	excluded		6	43	SCOPUS
1705	china	excluded		9	124	SCOPUS
1739	civil defense	excluded		7	81	SCOPUS
1752	classification	excluded		15	178	SCOPUS
1753	classification (of information)	excluded		40	410	SCOPUS
1788	climate change	excluded		7	81	SCOPUS
1801	clinical decision support system	excluded		9	169	SCOPUS
1803	clinical decision support systems	excluded		12	182	SCOPUS
1833	clinical research	excluded		6	80	SCOPUS
1909	coal	excluded		6	43	SCOPUS
1919	coalition formations	excluded		5	47	SCOPUS
1935	cognition	excluded		6	78	SCOPUS
1976	cognitive systems	excluded		25	231	SCOPUS
1985	collaboration	excluded		6	81	SCOPUS
2035	college students	excluded		7	66	SCOPUS
2037	colleges and universities	excluded		17	155	SCOPUS
2053	combinatorial optimization	excluded		7	65	SCOPUS
2067	commerce	excluded		38	391	SCOPUS
2090	communication	excluded		13	129	SCOPUS
2140	comparative study	excluded		9	135	SCOPUS
2142	compensation (personnel)	excluded		8	94	SCOPUS
2165	competency model	excluded		7	49	SCOPUS
2169	competition	excluded		52	519	SCOPUS
2172	competitive advantage	excluded		8	111	SCOPUS
2221	component	excluded		5	40	SCOPUS
2387	conceptual frameworks	excluded		5	48	SCOPUS
2389	conceptual model	excluded		7	46	SCOPUS
2401	condition	excluded		14	147	SCOPUS
2454	construction	excluded		15	156	SCOPUS
2466	construction equipment	excluded		11	121	SCOPUS
2467	construction industry	excluded		30	332	SCOPUS
2469	construction management	excluded		6	54	SCOPUS
2480	construction projects	excluded		6	71	SCOPUS
2484	construction safety	excluded		10	128	SCOPUS
2490	construction sites	excluded		10	134	SCOPUS
2511	content analysis	excluded		6	41	SCOPUS
2543	continuous development	excluded		6	67	SCOPUS
2584	control systems	excluded		11	95	SCOPUS
2588	controlled study	excluded		18	270	SCOPUS
2619	convolution	excluded		9	88	SCOPUS
2645	cooperative communication	excluded		6	44	SCOPUS
2659	coordination	excluded		11	89	SCOPUS
2670	coordination problems	excluded		5	43	SCOPUS
2672	coordination reactions	excluded		6	50	SCOPUS
2694	coronavirus disease 2019	excluded		8	117	SCOPUS
2725	corporates	excluded		7	61	SCOPUS
2744	cost benefit analysis	excluded		7	71	SCOPUS
2749	cost effectiveness	excluded		11	105	SCOPUS
2751	cost engineering	excluded		8	74	SCOPUS
2758	cost reduction	excluded		7	70	SCOPUS
2768	costs	excluded		21	203	SCOPUS
2794	covid-19	excluded		33	290	SCOPUS
2821	crime	excluded		11	89	SCOPUS
2825	crisis management	excluded		7	52	SCOPUS
2851	critical success factor	excluded		5	33	SCOPUS
2864	crops	excluded		5	55	SCOPUS
2895	crowdsourcing	excluded		7	36	SCOPUS
2907	cultivation	excluded		5	36	SCOPUS
2934	curricula	excluded		25	228	SCOPUS
2955	customer relationship management	excluded		6	59	SCOPUS
2960	customer satisfaction	excluded		9	63	SCOPUS
2962	customer services	excluded		5	38	SCOPUS
2966	customer-service	excluded		7	61	SCOPUS
2981	cyber physical system	excluded		7	78	SCOPUS
2982	cyber security	excluded		8	45	SCOPUS
3011	daily lives	excluded		6	56	SCOPUS
3017	damage detection	excluded		7	76	SCOPUS
3031	data acquisition	excluded		27	278	SCOPUS
3032	data analysis	excluded		9	115	SCOPUS
3036	data analytics	excluded		41	404	SCOPUS
3039	data and information	excluded		5	43	SCOPUS
3054	data collection	excluded		15	126	SCOPUS
3058	data communication systems	excluded		6	59	SCOPUS
3066	data driven	excluded		8	71	SCOPUS
3084	data handling	excluded		43	425	SCOPUS
3085	data informations	excluded		5	52	SCOPUS
3086	data integration	excluded		7	71	SCOPUS
3092	data management	excluded		9	103	SCOPUS
3097	data mining	excluded		93	966	SCOPUS
3106	data preprocessing	excluded		5	32	SCOPUS
3107	data privacy	excluded		10	115	SCOPUS
3108	data processing	excluded		8	59	SCOPUS
3119	data reduction	excluded		5	57	SCOPUS
3122	data science	excluded		13	113	SCOPUS
3125	data set	excluded		6	40	SCOPUS
3127	data sharing	excluded		5	51	SCOPUS
3138	data technologies	excluded		15	132	SCOPUS
3143	data visualization	excluded		21	245	SCOPUS
3145	data warehouses	excluded		11	117	SCOPUS
3167	database systems	excluded		12	108	SCOPUS
3202	decision makers	excluded		19	182	SCOPUS
3203	decision making	excluded		291	2952	SCOPUS
3208	decision making process	excluded		18	158	SCOPUS
3217	decision process	excluded		5	40	SCOPUS
3221	decision support	excluded		16	147	SCOPUS
3227	decision support system	excluded		74	831	SCOPUS
3228	decision support system (dss)	excluded		21	204	SCOPUS
3230	decision support systems	excluded		290	2824	SCOPUS
3232	decision support systems, clinical	excluded		7	152	SCOPUS
3237	decision supports	excluded		37	409	SCOPUS
3241	decision theory	excluded		32	386	SCOPUS
3243	decision tree	excluded		11	160	SCOPUS
3248	decision trees	excluded		44	483	SCOPUS
3249	decision-making	excluded		16	137	SCOPUS
3257	decision-making process	excluded		5	53	SCOPUS
3273	decisions makings	excluded		38	412	SCOPUS
3301	deforestation	excluded		6	66	SCOPUS
3313	delivery of health care	excluded		11	154	SCOPUS
3352	design	excluded		16	141	SCOPUS
3356	design and development	excluded		8	74	SCOPUS
3360	design and implementations	excluded		15	124	SCOPUS
3396	design team	excluded		8	63	SCOPUS
3422	deterioration	excluded		5	55	SCOPUS
3429	developing countries	excluded		15	181	SCOPUS
3430	developing country	excluded		6	103	SCOPUS
3435	development and applications	excluded		8	69	SCOPUS
3452	development process	excluded		12	121	SCOPUS
3454	development strategies	excluded		5	60	SCOPUS
3462	development trends	excluded		7	52	SCOPUS
3472	diabetes mellitus	excluded		6	87	SCOPUS
3474	diabetic retinopathy	excluded		6	58	SCOPUS
3475	diagnosis	excluded		30	306	SCOPUS
3482	diagnostic accuracy	excluded		8	91	SCOPUS
3487	diagnostic imaging	excluded		7	79	SCOPUS
3489	diagnostic test accuracy study	excluded		6	72	SCOPUS
3542	digital competencies	excluded		5	9	SCOPUS
3550	digital economy	excluded		5	35	SCOPUS
3554	digital era	excluded		5	38	SCOPUS
3559	digital health	excluded		5	51	SCOPUS
3574	digital innovations	excluded		5	45	SCOPUS
3589	digital platforms	excluded		8	55	SCOPUS
3606	digital storage	excluded		46	451	SCOPUS
3611	digital technologies	excluded		25	187	SCOPUS
3612	digital technology	excluded		9	103	SCOPUS
3619	digitalization	excluded		17	113	SCOPUS
3621	digitisation	excluded		7	66	SCOPUS
3622	digitization	excluded		11	109	SCOPUS
3634	disaster management	excluded		17	176	SCOPUS
3639	disaster prevention	excluded		20	201	SCOPUS
3643	disaster response	excluded		6	54	SCOPUS
3649	disasters	excluded		25	261	SCOPUS
3658	discrete event simulation	excluded		5	41	SCOPUS
3665	discriminant analysis	excluded		5	81	SCOPUS
3680	diseases	excluded		17	198	SCOPUS
3694	disruptive technology	excluded		7	54	SCOPUS
3708	distributed artificial intelligence	excluded		8	51	SCOPUS
3711	distributed computer systems	excluded		25	248	SCOPUS
3752	distributed teams	excluded		5	47	SCOPUS
3790	domain knowledge	excluded		6	54	SCOPUS
3792	domain specific	excluded		5	37	SCOPUS
3836	drones	excluded		5	56	SCOPUS
3876	dynamic environments	excluded		9	59	SCOPUS
3907	dynamics	excluded		6	51	SCOPUS
3957	early diagnosis	excluded		5	48	SCOPUS
3960	early warning	excluded		6	48	SCOPUS
3981	ecology	excluded		7	55	SCOPUS
3985	economic and social effects	excluded		44	386	SCOPUS
3987	economic benefits	excluded		7	50	SCOPUS
3995	economic development	excluded		8	94	SCOPUS
4001	economic growths	excluded		5	42	SCOPUS
4017	economics	excluded		29	292	SCOPUS
4022	ecosystems	excluded		9	98	SCOPUS
4026	edge computing	excluded		10	84	SCOPUS
4029	education	excluded		34	362	SCOPUS
4033	education computing	excluded		20	223	SCOPUS
4055	educational institutions	excluded		13	126	SCOPUS
4084	effective management	excluded		6	45	SCOPUS
4093	efficiency	excluded		39	397	SCOPUS
4141	electric power transmission networks	excluded		9	88	SCOPUS
4144	electric utilities	excluded		7	59	SCOPUS
4167	electronic commerce	excluded		33	246	SCOPUS
4168	electronic data interchange	excluded		5	47	SCOPUS
4178	electronic health record	excluded		9	166	SCOPUS
4181	electronic health records	excluded		8	143	SCOPUS
4217	embedded systems	excluded		19	203	SCOPUS
4228	emergency management	excluded		6	72	SCOPUS
4238	emergency response	excluded		6	79	SCOPUS
4242	emergency services	excluded		12	127	SCOPUS
4252	emerging technologies	excluded		21	197	SCOPUS
4275	empirical analysis	excluded		6	38	SCOPUS
4283	empirical research	excluded		5	36	SCOPUS
4285	empirical studies	excluded		15	136	SCOPUS
4289	employability	excluded		5	24	SCOPUS
4291	employee	excluded		14	130	SCOPUS
4297	employee attrition	excluded		11	82	SCOPUS
4352	employment	excluded		76	714	SCOPUS
4379	energy conservation	excluded		5	51	SCOPUS
4382	energy efficiency	excluded		6	55	SCOPUS
4403	energy utilization	excluded		11	100	SCOPUS
4424	engineering design	excluded		5	31	SCOPUS
4430	engineering education	excluded		60	548	SCOPUS
4446	engineering research	excluded		8	73	SCOPUS
4455	engineers	excluded		5	49	SCOPUS
4456	engines	excluded		7	73	SCOPUS
4483	enterprise human resource	excluded		10	103	SCOPUS
4488	enterprise management	excluded		9	100	SCOPUS
4497	enterprise resource management	excluded		20	267	SCOPUS
4498	enterprise resource planning	excluded		22	246	SCOPUS
4548	environmental impact	excluded		10	82	SCOPUS
4553	environmental management	excluded		15	164	SCOPUS
4574	environmental technology	excluded		8	73	SCOPUS
4598	ergonomics	excluded		13	130	SCOPUS
4611	errors	excluded		7	56	SCOPUS
4630	ethical technology	excluded		10	84	SCOPUS
4632	ethics	excluded		18	121	SCOPUS
4659	evaluation	excluded		9	68	SCOPUS
4671	evaluation modeling	excluded		5	38	SCOPUS
4731	exhibitions	excluded		5	47	SCOPUS
4800	external environments	excluded		5	38	SCOPUS
4874	fairness	excluded		8	63	SCOPUS
4913	feature extraction	excluded		15	147	SCOPUS
4916	feature selection	excluded		5	57	SCOPUS
4920	features extraction	excluded		5	48	SCOPUS
4931	feedback	excluded		5	42	SCOPUS
4943	female	excluded		17	262	SCOPUS
4969	finance	excluded		22	165	SCOPUS
4994	financial managements	excluded		10	95	SCOPUS
4996	financial resources	excluded		7	61	SCOPUS
5036	fires	excluded		6	58	SCOPUS
5083	floors	excluded		7	77	SCOPUS
5101	follow up	excluded		7	117	SCOPUS
5120	forecasting	excluded		72	766	SCOPUS
5137	forestry	excluded		13	136	SCOPUS
5162	fourth industrial revolution	excluded		6	45	SCOPUS
5333	game theory	excluded		14	130	SCOPUS
5353	gasoline	excluded		9	92	SCOPUS
5422	geographic information systems	excluded		10	106	SCOPUS
5448	gis	excluded		9	116	SCOPUS
5504	government	excluded		6	64	SCOPUS
5547	graphical user interfaces	excluded		5	56	SCOPUS
5669	health	excluded		19	212	SCOPUS
5671	health and safety	excluded		7	78	SCOPUS
5677	health care	excluded		32	322	SCOPUS
5682	health care cost	excluded		6	82	SCOPUS
5683	health care delivery	excluded		15	202	SCOPUS
5687	health care personnel	excluded		12	170	SCOPUS
5698	health care system	excluded		6	93	SCOPUS
5720	health insurance	excluded		5	60	SCOPUS
5723	health management	excluded		8	83	SCOPUS
5728	health personnel	excluded		7	108	SCOPUS
5740	health risks	excluded		16	194	SCOPUS
5759	health workforce	excluded		6	93	SCOPUS
5761	healthcare	excluded		10	72	SCOPUS
5817	heuristic methods	excluded		7	56	SCOPUS
5833	hierarchical systems	excluded		12	124	SCOPUS
5840	high educations	excluded		8	66	SCOPUS
5850	high quality	excluded		7	58	SCOPUS
5878	higher education	excluded		14	102	SCOPUS
5879	higher education institutions	excluded		6	42	SCOPUS
5895	hiring	excluded		6	49	SCOPUS
5902	hiring process	excluded		6	52	SCOPUS
5955	hospitals	excluded		28	329	SCOPUS
6030	human	excluded		143	1820	SCOPUS
6057	human capitals	excluded		9	84	SCOPUS
6080	human engineering	excluded		18	208	SCOPUS
6082	human experiment	excluded		19	257	SCOPUS
6087	human factors	excluded		5	57	SCOPUS
6092	human intelligence	excluded		10	71	SCOPUS
6095	human intervention	excluded		9	80	SCOPUS
6257	human-machine	excluded		5	48	SCOPUS
6275	humans	excluded		104	1361	SCOPUS
6311	hybrid systems	excluded		6	61	SCOPUS
6350	ict	excluded		5	29	SCOPUS
6370	image analysis	excluded		9	113	SCOPUS
6373	image classification	excluded		6	44	SCOPUS
6377	image enhancement	excluded		14	151	SCOPUS
6383	image processing	excluded		26	231	SCOPUS
6392	image segmentation	excluded		11	122	SCOPUS
6411	impact	excluded		5	39	SCOPUS
6428	implementation process	excluded		5	35	SCOPUS
6449	in-buildings	excluded		5	41	SCOPUS
6500	india	excluded		12	115	SCOPUS
6523	indonesia	excluded		11	84	SCOPUS
6543	industrial economics	excluded		6	57	SCOPUS
6546	industrial engineering	excluded		5	40	SCOPUS
6547	industrial enterprise	excluded		5	54	SCOPUS
6556	industrial management	excluded		18	162	SCOPUS
6570	industrial research	excluded		20	197	SCOPUS
6573	industrial revolutions	excluded		26	243	SCOPUS
6589	industry	excluded		32	261	SCOPUS
6625	information analysis	excluded		15	210	SCOPUS
6627	information and communication technologies	excluded		9	83	SCOPUS
6650	information extraction	excluded		6	54	SCOPUS
6662	information management	excluded		246	2481	SCOPUS
6680	information processing	excluded		7	146	SCOPUS
6686	information retrieval	excluded		17	182	SCOPUS
6688	information retrieval systems	excluded		7	88	SCOPUS
6690	information science	excluded		12	111	SCOPUS
6691	information security	excluded		8	96	SCOPUS
6699	information services	excluded		13	136	SCOPUS
6706	information system	excluded		7	91	SCOPUS
6708	information systems	excluded		67	603	SCOPUS
6714	information technology	excluded		40	393	SCOPUS
6722	information theory	excluded		8	84	SCOPUS
6725	information use	excluded		44	454	SCOPUS
6729	informatization	excluded		11	109	SCOPUS
6738	infrastructure construction	excluded		5	57	SCOPUS
6802	inspection	excluded		10	74	SCOPUS
6820	insurance	excluded		6	43	SCOPUS
6831	integer programming	excluded		8	73	SCOPUS
6870	integration	excluded		10	96	SCOPUS
6884	intellectual capital	excluded		7	44	SCOPUS
6902	intelligence models	excluded		5	42	SCOPUS
6925	intelligent buildings	excluded		9	75	SCOPUS
6930	intelligent computing	excluded		9	86	SCOPUS
6934	intelligent control	excluded		5	33	SCOPUS
6938	intelligent decision support systems	excluded		7	70	SCOPUS
6972	intelligent management	excluded		6	62	SCOPUS
6974	intelligent manufacturing	excluded		7	64	SCOPUS
7009	intelligent system	excluded		5	56	SCOPUS
7010	intelligent systems	excluded		47	428	SCOPUS
7013	intelligent technology	excluded		6	40	SCOPUS
7036	intensive care units	excluded		5	78	SCOPUS
7124	internet	excluded		12	125	SCOPUS
7137	internet of things technologies	excluded		9	87	SCOPUS
7143	interoperability	excluded		9	78	SCOPUS
7145	interpersonal communication	excluded		6	111	SCOPUS
7147	interpretability	excluded		9	77	SCOPUS
7157	interview	excluded		8	93	SCOPUS
7196	investments	excluded		21	190	SCOPUS
7260	iterative methods	excluded		18	137	SCOPUS
7262	its applications	excluded		7	49	SCOPUS
7336	key factors	excluded		8	67	SCOPUS
7341	key performance indicators	excluded		5	67	SCOPUS
7487	labour market	excluded		6	57	SCOPUS
7512	large amounts	excluded		7	49	SCOPUS
7518	large dataset	excluded		7	75	SCOPUS
7558	laws and legislation	excluded		8	109	SCOPUS
7680	life cycle	excluded		30	326	SCOPUS
7717	linear programming	excluded		12	106	SCOPUS
7736	linguistics	excluded		9	81	SCOPUS
7749	literature review	excluded		10	89	SCOPUS
7750	literature reviews	excluded		20	215	SCOPUS
7787	location	excluded		7	66	SCOPUS
7801	logic programming	excluded		5	45	SCOPUS
7810	logistic regression	excluded		5	36	SCOPUS
7833	long short-term memory	excluded		8	82	SCOPUS
7858	losses	excluded		5	42	SCOPUS
7881	lung cancer	excluded		5	45	SCOPUS
7892	machine design	excluded		7	53	SCOPUS
7917	machine vision	excluded		5	41	SCOPUS
7920	machinery	excluded		7	68	SCOPUS
7934	maintenance	excluded		22	199	SCOPUS
7952	major clinical study	excluded		8	135	SCOPUS
7959	making decision	excluded		5	48	SCOPUS
7965	male	excluded		14	233	SCOPUS
7974	man machine systems	excluded		8	93	SCOPUS
7977	management	excluded		41	390	SCOPUS
7980	management activities	excluded		5	43	SCOPUS
7984	management and controls	excluded		8	74	SCOPUS
8000	management decision-making	excluded		8	66	SCOPUS
8001	management decisions	excluded		9	82	SCOPUS
8002	management efficiency	excluded		5	57	SCOPUS
8013	management information	excluded		5	42	SCOPUS
8016	management information systems	excluded		22	241	SCOPUS
8021	management is	excluded		20	206	SCOPUS
8025	management method	excluded		5	46	SCOPUS
8027	management model	excluded		5	46	SCOPUS
8028	management modes	excluded		6	63	SCOPUS
8044	management process	excluded		8	100	SCOPUS
8051	management science	excluded		39	318	SCOPUS
8055	management strategies	excluded		8	79	SCOPUS
8061	management systems	excluded		30	256	SCOPUS
8063	management team	excluded		9	70	SCOPUS
8084	managers	excluded		76	719	SCOPUS
8105	manufacture	excluded		31	328	SCOPUS
8107	manufacturing	excluded		5	30	SCOPUS
8109	manufacturing companies	excluded		6	53	SCOPUS
8119	manufacturing industries	excluded		5	47	SCOPUS
8125	manufacturing process	excluded		5	60	SCOPUS
8130	mapping	excluded		8	73	SCOPUS
8158	marketing	excluded		13	130	SCOPUS
8175	markov processes	excluded		6	49	SCOPUS
8191	mass screening	excluded		6	64	SCOPUS
8226	mathematical models	excluded		10	96	SCOPUS
8292	medical computing	excluded		7	96	SCOPUS
8304	medical education	excluded		6	56	SCOPUS
8315	medical imaging	excluded		10	108	SCOPUS
8317	medical informatics	excluded		5	96	SCOPUS
8318	medical information	excluded		7	148	SCOPUS
8319	medical information systems	excluded		7	98	SCOPUS
8333	medical record	excluded		6	90	SCOPUS
8338	medical research	excluded		5	54	SCOPUS
8341	medical services	excluded		6	75	SCOPUS
8350	medical technology	excluded		6	83	SCOPUS
8361	medicine	excluded		6	68	SCOPUS
8382	mental health	excluded		7	50	SCOPUS
8402	metadata	excluded		18	186	SCOPUS
8424	methodology	excluded		9	116	SCOPUS
8435	mhealth	excluded		5	65	SCOPUS
8494	mining	excluded		9	95	SCOPUS
8534	mobile application	excluded		5	49	SCOPUS
8535	mobile applications	excluded		6	54	SCOPUS
8600	model-based opc	excluded		10	90	SCOPUS
8614	models	excluded		5	46	SCOPUS
8641	monitoring	excluded		27	229	SCOPUS
8652	monitoring system	excluded		8	64	SCOPUS
8684	motion planning	excluded		6	41	SCOPUS
8687	motivation	excluded		9	87	SCOPUS
8707	multi agent systems	excluded		55	420	SCOPUS
8734	multi-agent coordinations	excluded		6	34	SCOPUS
8796	multi-objective optimization	excluded		6	51	SCOPUS
8807	multi-robot coordination	excluded		5	29	SCOPUS
8862	multimedia systems	excluded		7	62	SCOPUS
8870	multiobjective optimization	excluded		10	92	SCOPUS
8921	multipurpose robots	excluded		5	40	SCOPUS
9014	natural resources management	excluded		103	1138	SCOPUS
9020	navigation	excluded		6	42	SCOPUS
9025	nearest neighbor search	excluded		7	75	SCOPUS
9046	network architecture	excluded		14	135	SCOPUS
9060	network layers	excluded		5	60	SCOPUS
9074	network security	excluded		21	158	SCOPUS
9084	network-based	excluded		7	68	SCOPUS
9209	nonhuman	excluded		5	80	SCOPUS
9252	nuclear magnetic resonance imaging	excluded		5	66	SCOPUS
9269	numerical methods	excluded		6	70	SCOPUS
9285	nursing	excluded		17	200	SCOPUS
9303	object detection	excluded		24	207	SCOPUS
9308	object recognition	excluded		14	145	SCOPUS
9317	objects detection	excluded		5	58	SCOPUS
9338	occupational risks	excluded		20	245	SCOPUS
9352	office buildings	excluded		8	76	SCOPUS
9362	offshore oil well production	excluded		5	39	SCOPUS
9445	online surveys	excluded		5	48	SCOPUS
9447	online systems	excluded		10	100	SCOPUS
9451	ontologies	excluded		5	43	SCOPUS
9452	ontology	excluded		25	244	SCOPUS
9473	open systems	excluded		5	49	SCOPUS
9494	operation and maintenance	excluded		7	62	SCOPUS
9520	operational efficiencies	excluded		6	40	SCOPUS
9546	operations and maintenance	excluded		7	59	SCOPUS
9552	operations research	excluded		6	57	SCOPUS
9595	optimisations	excluded		16	157	SCOPUS
9598	optimization	excluded		44	373	SCOPUS
9645	organisational	excluded		13	111	SCOPUS
9654	organization	excluded		12	100	SCOPUS
9655	organization and management	excluded		7	130	SCOPUS
9739	outsourcing	excluded		6	59	SCOPUS
9771	pandemic	excluded		14	173	SCOPUS
9772	pandemics	excluded		5	83	SCOPUS
9830	particle swarm optimization (pso)	excluded		9	89	SCOPUS
9857	patient care	excluded		8	105	SCOPUS
9866	patient monitoring	excluded		5	71	SCOPUS
9877	patient treatment	excluded		8	61	SCOPUS
9939	perception	excluded		6	53	SCOPUS
9946	performance	excluded		53	467	SCOPUS
9962	performance management	excluded		13	118	SCOPUS
10027	personalized medicine	excluded		5	52	SCOPUS
10028	personnel	excluded		147	1221	SCOPUS
10044	personnel management	excluded		18	204	SCOPUS
10051	personnel selection	excluded		19	164	SCOPUS
10071	petroleum industry	excluded		5	49	SCOPUS
10088	philosophical aspects	excluded		15	110	SCOPUS
10113	physician	excluded		5	67	SCOPUS
10146	pipelines	excluded		6	50	SCOPUS
10154	planning	excluded		20	194	SCOPUS
10216	population statistics	excluded		10	122	SCOPUS
10267	potential benefits	excluded		6	58	SCOPUS
10282	power	excluded		10	98	SCOPUS
10331	practice guideline	excluded		5	73	SCOPUS
10358	prediction	excluded		20	263	SCOPUS
10359	prediction accuracy	excluded		7	58	SCOPUS
10370	prediction modelling	excluded		5	44	SCOPUS
10379	predictive analytics	excluded		22	228	SCOPUS
10389	predictive models	excluded		6	74	SCOPUS
10446	priority journal	excluded		15	222	SCOPUS
10451	privacy	excluded		10	108	SCOPUS
10489	problem solving	excluded		19	166	SCOPUS
10499	procedures	excluded		24	325	SCOPUS
10503	process automation	excluded		10	94	SCOPUS
10506	process control	excluded		18	160	SCOPUS
10512	process engineering	excluded		8	73	SCOPUS
10518	process management	excluded		6	46	SCOPUS
10521	process monitoring	excluded		6	47	SCOPUS
10561	product design	excluded		17	179	SCOPUS
10582	production control	excluded		10	111	SCOPUS
10592	production line	excluded		5	41	SCOPUS
10601	production process	excluded		9	72	SCOPUS
10614	productivity	excluded		22	228	SCOPUS
10622	professional aspects	excluded		15	139	SCOPUS
10625	professional competence	excluded		6	63	SCOPUS
10657	profitability	excluded		7	55	SCOPUS
10701	project management	excluded		93	908	SCOPUS
10713	project managers	excluded		17	141	SCOPUS
10715	project planning	excluded		6	65	SCOPUS
10727	project team	excluded		8	56	SCOPUS
10784	psychology	excluded		10	100	SCOPUS
10791	public health	excluded		7	77	SCOPUS
10810	public relations	excluded		14	161	SCOPUS
10814	public sector	excluded		8	49	SCOPUS
10818	public services	excluded		8	68	SCOPUS
10865	qualitative research	excluded		7	97	SCOPUS
10872	quality assurance	excluded		6	54	SCOPUS
10876	quality control	excluded		38	383	SCOPUS
10881	quality improvement	excluded		5	65	SCOPUS
10884	quality management	excluded		19	189	SCOPUS
10895	quality of life	excluded		10	87	SCOPUS
10896	quality of service	excluded		10	63	SCOPUS
10937	query processing	excluded		5	54	SCOPUS
10945	questionnaire surveys	excluded		6	50	SCOPUS
10970	radio frequency identification (rfid)	excluded		9	74	SCOPUS
11000	railroads	excluded		6	57	SCOPUS
11058	real time	excluded		7	44	SCOPUS
11066	real time monitoring	excluded		7	76	SCOPUS
11071	real time systems	excluded		10	91	SCOPUS
11080	real- time	excluded		15	160	SCOPUS
11108	real-world	excluded		6	43	SCOPUS
11114	realtime processing	excluded		5	38	SCOPUS
11119	receiver operating characteristic	excluded		6	97	SCOPUS
11137	recommender systems	excluded		12	95	SCOPUS
11143	records management	excluded		6	100	SCOPUS
11149	recruiting	excluded		5	28	SCOPUS
11151	recruitment	excluded		31	174	SCOPUS
11153	recruitment and selection	excluded		9	67	SCOPUS
11158	recruitment process	excluded		19	151	SCOPUS
11205	regional planning	excluded		6	61	SCOPUS
11210	regression analysis	excluded		11	101	SCOPUS
11245	reliability	excluded		6	59	SCOPUS
11246	reliability analysis	excluded		7	81	SCOPUS
11255	remote control	excluded		7	83	SCOPUS
11317	research	excluded		16	160	SCOPUS
11323	research and application	excluded		8	68	SCOPUS
11324	research and development	excluded		10	82	SCOPUS
11326	research and development management	excluded		19	190	SCOPUS
11332	research challenges	excluded		5	39	SCOPUS
11356	research papers	excluded		11	103	SCOPUS
11387	resource allocation	excluded		138	1528	SCOPUS
11418	resource management	excluded		34	389	SCOPUS
11419	resource management functions	excluded		5	61	SCOPUS
11424	resource managers	excluded		5	45	SCOPUS
11450	resource-scheduling	excluded		8	77	SCOPUS
11452	resources allocation	excluded		6	75	SCOPUS
11494	retrospective study	excluded		5	46	SCOPUS
11499	review	excluded		26	317	SCOPUS
11517	risk analysis	excluded		5	59	SCOPUS
11519	risk assessment	excluded		44	488	SCOPUS
11538	risk management	excluded		52	520	SCOPUS
11549	risk perception	excluded		14	166	SCOPUS
11562	risks management	excluded		8	84	SCOPUS
11574	roads and streets	excluded		5	46	SCOPUS
11687	rural areas	excluded		7	50	SCOPUS
11707	safety	excluded		6	69	SCOPUS
11725	safety engineering	excluded		19	203	SCOPUS
11726	safety factor	excluded		6	87	SCOPUS
11733	safety management	excluded		12	133	SCOPUS
11740	safety management systems	excluded		8	62	SCOPUS
11758	sales	excluded		33	292	SCOPUS
11820	scheduling	excluded		58	518	SCOPUS
11844	science and technology	excluded		12	102	SCOPUS
11863	scientific researches	excluded		8	56	SCOPUS
11877	screening	excluded		6	44	SCOPUS
11888	search engines	excluded		22	188	SCOPUS
11933	security of data	excluded		17	153	SCOPUS
11947	security systems	excluded		18	146	SCOPUS
11963	selection	excluded		11	80	SCOPUS
12029	semantics	excluded		27	242	SCOPUS
12031	semi structured interviews	excluded		9	71	SCOPUS
12055	sensitivity and specificity	excluded		10	130	SCOPUS
12066	sensor nodes	excluded		5	38	SCOPUS
12076	sentiment analysis	excluded		11	77	SCOPUS
12099	service industry	excluded		9	95	SCOPUS
12168	ships	excluded		8	62	SCOPUS
12216	simulated annealing	excluded		9	74	SCOPUS
12225	simulation	excluded		18	219	SCOPUS
12327	smart city	excluded		13	136	SCOPUS
12357	smart manufacturing	excluded		6	61	SCOPUS
12364	smart power grids	excluded		7	76	SCOPUS
12397	smes	excluded		5	23	SCOPUS
12412	social aspects	excluded		7	51	SCOPUS
12454	social media	excluded		14	90	SCOPUS
12464	social networking (online)	excluded		15	139	SCOPUS
12477	social sciences computing	excluded		8	65	SCOPUS
12490	societies and institutions	excluded		16	144	SCOPUS
12504	soft computing	excluded		13	102	SCOPUS
12510	software	excluded		16	204	SCOPUS
12513	software agents	excluded		7	43	SCOPUS
12517	software as a service (saas)	excluded		6	58	SCOPUS
12524	software design	excluded		50	488	SCOPUS
12526	software development	excluded		5	53	SCOPUS
12540	software development projects	excluded		10	91	SCOPUS
12541	software development teams	excluded		5	51	SCOPUS
12544	software engineering	excluded		46	410	SCOPUS
12569	software project	excluded		7	59	SCOPUS
12570	software project management	excluded		5	52	SCOPUS
12588	software testing	excluded		15	156	SCOPUS
12654	spatial decision support systems	excluded		6	73	SCOPUS
12696	sports	excluded		19	147	SCOPUS
12730	staff scheduling	excluded		5	34	SCOPUS
12759	standards	excluded		5	61	SCOPUS
12770	state of the art	excluded		11	100	SCOPUS
12771	state owned enterprise	excluded		6	46	SCOPUS
12780	state-owned enterprise	excluded		5	32	SCOPUS
12809	statistical tests	excluded		7	75	SCOPUS
12811	statistics	excluded		7	68	SCOPUS
12838	stochastic systems	excluded		6	70	SCOPUS
12861	strategic decisions	excluded		8	64	SCOPUS
12869	strategic human resource managements	excluded		5	37	SCOPUS
12881	strategic planning	excluded		14	152	SCOPUS
12892	strategy	excluded		5	38	SCOPUS
12941	students	excluded		83	728	SCOPUS
12982	success factors	excluded		5	35	SCOPUS
13013	supply chain management	excluded		11	137	SCOPUS
13018	supply chains	excluded		14	144	SCOPUS
13030	support vector machine	excluded		13	199	SCOPUS
13049	surgery	excluded		7	62	SCOPUS
13066	surveys	excluded		40	419	SCOPUS
13070	sustainability	excluded		14	104	SCOPUS
13085	sustainable development	excluded		39	345	SCOPUS
13106	svm	excluded		6	56	SCOPUS
13112	swarm intelligence	excluded		5	50	SCOPUS
13132	system analysis	excluded		6	81	SCOPUS
13135	system architectures	excluded		5	43	SCOPUS
13142	system dynamics	excluded		5	39	SCOPUS
13171	system theory	excluded		6	53	SCOPUS
13176	systematic literature review	excluded		17	124	SCOPUS
13179	systematic review	excluded		14	76	SCOPUS
13185	systems analysis	excluded		9	105	SCOPUS
13193	systems engineering	excluded		11	128	SCOPUS
13214	talent acquisition	excluded		5	13	SCOPUS
13222	talent management	excluded	"talent management"	16	98	SCOPUS
13243	task allocation	excluded		7	60	SCOPUS
13246	task analysis	excluded		7	77	SCOPUS
13257	task performance	excluded	"task performance"	5	61	SCOPUS
13274	taxonomies	excluded		5	40	SCOPUS
13283	teachers'	excluded		5	36	SCOPUS
13286	teaching	excluded		32	322	SCOPUS
13391	technical presentations	excluded		5	56	SCOPUS
13492	telemedicine	excluded		9	97	SCOPUS
13585	theoretical framework	excluded		7	48	SCOPUS
13615	three dimensional computer graphics	excluded		7	65	SCOPUS
13687	topic modeling	excluded		5	39	SCOPUS
13699	total quality management	excluded		6	80	SCOPUS
13702	tourism	excluded		11	70	SCOPUS
13713	tracking (position)	excluded		5	53	SCOPUS
13802	transparency	excluded		8	63	SCOPUS
13817	transportation personnel	excluded		7	60	SCOPUS
13850	trees (mathematics)	excluded		7	72	SCOPUS
13866	trust	excluded		11	92	SCOPUS
13948	uncertainty	excluded		13	159	SCOPUS
13949	uncertainty analysis	excluded		9	100	SCOPUS
13963	undergraduate students	excluded		6	51	SCOPUS
13981	united states	excluded		5	85	SCOPUS
14005	university students	excluded		6	52	SCOPUS
14013	unmanned aerial vehicles (uav)	excluded		17	144	SCOPUS
14064	usability	excluded		5	69	SCOPUS
14092	user interfaces	excluded		25	239	SCOPUS
14108	user-computer interface	excluded		6	120	SCOPUS
14176	vehicles	excluded		6	41	SCOPUS
14209	video signal processing	excluded		8	64	SCOPUS
14285	visualization	excluded		17	187	SCOPUS
14335	wages	excluded		23	209	SCOPUS
14347	warehouses	excluded		5	43	SCOPUS
14358	waste management	excluded		8	78	SCOPUS
14389	water management	excluded		7	77	SCOPUS
14395	water quality	excluded		7	58	SCOPUS
14407	water supply	excluded		10	110	SCOPUS
14410	water treatment	excluded		5	32	SCOPUS
14451	web services	excluded		6	76	SCOPUS
14460	websites	excluded		15	169	SCOPUS
14520	wireless networks	excluded		6	58	SCOPUS
14547	work efficiency	excluded		9	79	SCOPUS
14550	work environments	excluded		6	55	SCOPUS
14552	work from home	excluded		5	39	SCOPUS
14582	work-flows	excluded		9	72	SCOPUS
14590	worker	excluded		5	79	SCOPUS
14603	workers'	excluded		37	313	SCOPUS
14604	workflow	excluded		8	122	SCOPUS
14622	working environment	excluded		7	58	SCOPUS
14634	workload	excluded		6	95	SCOPUS
14654	world health organization	excluded		6	75	SCOPUS
14657	world wide web	excluded		9	75	SCOPUS

## Sheet: Search terms records
AI-related term (Final)	Note	AI-related term (Old)	HRD-related term	Note	HRD-related term (Old)
"AI"			"action learning"
algorithm*			"career development"
automation	edited	"intelligent automation"	"CD"
"artificial intelligen*"			"change management"
"artificial-intelligen*"	new		coach*
"augmented reality"	new		"corporate social responsibility"
"autonomous agent*"	new		creativity
bayesian*	new		"CSR"
block-chain	new		cultur*
blockchain	new		diversity
"business intelligence"	new		e-hrm	new
chat*			"employ* experience*"
"cloud computing"	new		"employ* relation*"
cloud-computing	new		"employee analytic*"	edited	"employee analytics"
"collaborative intelligence"			"employee performance"	new
"collective intelligence"			engagement
"competitive intelligence"	new		"environmental, social, and corporate governance"
"complex network*"	new		"ESG"
computation*			"future of work*"	new
computer*	new		"HR"	new
"conversational agent*"	edited	"conversational agent"	"HR analytic*"	edited	"HR analytics"
"deep learning"			"HRD"
"digital transformation"	new		"HRM"
"digital twin*"	new		human-capital	new
"expert system*"	new		"human capital"
"face recognition"	new		human-resource*	new
"facial recognition"	new		"human resource*"
fuzzy*			innovation
"human-agent interaction*"			job*
"human-computer interaction*"			knowledge*
"human-robot interaction*"			leader*
"robot-human interaction*"			*learn*
"human computer interaction*"	new		"OC"
"human machine interaction*"	new		"OD"
"human robot interaction*"	new		"organization* change"
"image recognition"	new		"organization* development"
"industry 4.0"			"organization* performance"	new
"industry 5.0"			"people analytic*"	edited	"people analytics"
"intelligent agent*"	new		"performance appraisal"	new
"internet of thing*"	edited	"internet of things"	"performance assessment"	new
"IoT"			"professional development"
"language processing"	edited	"Natural Language Processing"	retention
"large language model*"			*skill*
"LLM"			succession
"machine intelligence"			"talent analytic*"	edited	"talent analytics"
"machine learning"			"talent development"
"ML"			"talent management"
"natural language*"	new		"task performance"	new
"neural network*"	edited	"Neural Networks"	team*
neural-network*	new		train*
"NLP"			turnover	new
"pattern recognition"	new		workforce	edited	"workforce analytics"
"random forest*"	new		workplace*
"recommendation engine*"
"remote monitoring"	new
"remote sensing"	new
robot*
"smart device*"
"society 5.0"
"speech recognition"	new
"support vector* machine*"	new
"SVM"	new
technolog*
"text mining"	new
"text processing"	new
virtual*
"wearable sensor*"	new
"wireless sensor network*"	new
